# Supplementary material for: Preliminary Investigation towards the Use of Infrared Technology for Raw Milk Treatment
Source: Foods. 2024 Apr 6;13(7):1117. doi: 10.3390/foods13071117 (PMC11012228; doi:10.3390/foods13071117)
Supplement: Supplementary file 1 [file foods-13-01117-s001.zip]

Archive with 1 entries (1 files):
- foods-2951110-supplementary.pdf
